# Supplementary material for: Codon deoptimization of multispecific biologics reduces mispairing during transient mammalian protein expression
Source: Front Bioeng Biotechnol. 2026 Feb 26;14:1783067. doi: 10.3389/fbioe.2026.1783067 (PMC12980028; doi:10.3389/fbioe.2026.1783067)
Supplement: Supplementary file 2 [file Table1.xlsx]

## Sheet: Protein 1
Well	Sample
A1	Control Adalimumab
B1	mNeonGreenT-Fc
C1	WT
D1	dL1A
E1	dL1B
F1	dL1C
G1	dL1D
H1	dL1E
A2	dL1F
B2	dL1G
C2	dL1H
D2	dL1I
E2	dL1J
F2	dH1A
G2	dH1B
H2	dH1C
A3	dH1D
B3	dH1E
C3	dH1F
D3	dH1G
E3	dH1H
F3	dH1I
G3	dH1J
H3	dH1K
A4	dH1L
B4	dL2A
C4	WT
D4	dL2C
E4	dL2D
F4	dL2E
G4	dL2F
H4	dL2G
A5	dL2H
B5	dH2A
C5	dH2B
D5	dH2C
E5	dH2D
F5	dH2E
G5	WT
H5	dL1A
A6	dL1B
B6	dL1C
C6	dL1D
D6	dL1E
E6	dL1F
F6	dL1G
G6	dL1H
H6	dL1I
A7	dL1J
B7	dH1A
C7	dH1B
D7	dH1C
E7	dH1D
F7	dH1E
G7	dH1F
H7	dH1G
A8	dH1H
B8	dH1I
C8	dH1J
D8	dH1K
E8	dH1L
F8	dL2A
G8	WT
H8	dL2C
A9	dL2D
B9	dL2E
C9	dL2F
D9	dL2G
E9	dL2H
F9	dH2A
G9	dH2B
H9	dH2C
A10	dH2D
B10	dH2E
C10	WT
D10	dL1E
E10	dL1F
F10	dL1G
G10	dL1H
H10	dL1I
A11	dL1J
B11	WT
C11	dL1E
D11	dL1F
E11	dL1G
F11	dL1H
G11	dL1I
H11	dL1J

## Sheet: Protein 2
Well	Sample
A1	Adalimumab
B1	mNG-Fc
C1	WT
D1	WT
E1	WT
F1	WT
G1	WT
H1	WT
A2	Deoptimization 1
B2	Deoptimization 1
C2	Deoptimization 1
D2	Deoptimization 2
E2	Deoptimization 2
F2	Deoptimization 2
G2	HC D1
H2	HC D1
A3	HC D1
B3	HC D2
C3	HC D2
D3	HC D2
E3	LC D1
F3	LC D1
G3	LC D1
H3	LC D2
A4	LC D2
B4	LC D2
C4	D1 x D1
D4	D1 x D1
E4	D1 x D1
F4	D1 x D2
G4	D1 x D2
H4	D1 x D2
A5	D2 x D1
B5	D2 x D1
C5	D2 x D1
D5	D2 x D2
E5	D2 x D2
F5	D2 x D2
G5	Side 1 D2 x D2
H5	Side 1 D2 x D2
A6	Side 1 D2 x D2
